# Supplementary material for: MASS cohort: Multicenter, longitudinal, and prospective study of the role of microbiome in severe pneumonia and host susceptibility
Source: Imeta. 2024 Jun 25;3(4):e218. doi: 10.1002/imt2.218 (PMC11316923; doi:10.1002/imt2.218)
Supplement: Supplementary file 2 — Table S1. Medical centers and research institutions participating in MASS cohort. Table S2. Sampling timelines for clinical data and biological samples. [file IMT2-3-e218-s002.xlsx]

## Sheet: Table S1
Table S1. Medical centers and research institutions participating in MASS cohort
No.	Hospital	ICU number	Type of ICU	Location	Principal investigator
1	First Affiliated Hospital of Zhejiang University School of Medicine	2	Medical ICU	Hangzhou, China	Lingtong Huang
2	First Affiliated Hospital of Zhejiang University School of Medicine, Yuhang Branch	2	Medical ICU		Hongliu Cai
3	First Affiliated Hospital of Zhejiang University School of Medicine, Chenzhang Branch	1	Medical ICU
4	Henan Provincial People's Hospital	3	Medical ICU	Zhengzhou, China	Huanzhang Shao, Mingqiang Wang
5	Henan Provincial People's Hospital, Xinxiang Branch	1	Medical ICU	Xinxiang, China
6	The Second Affiliated Hospital of Zhengzhou University	2	Medical ICU	Zhengzhou, China	Shengfeng Wang
7	The Fifth Clinical Medical College of Henan University of Chinese Medicine	2	Emergency ICU & Medical ICU	Zhengzhou, China	Hongyu Wang
8	Xi’an People's Hospital	1	Repiratory ICU	Xi’an, China	Dan Dang
9	The First Hospital of Jiaxing	1	Medical ICU	Jiaxing, China	Peng Shen, Qianqian Wang
10	The First People’s Hospital of Pinghu	1	Medical ICU	Pinghu, China	Lin Zhong
11	Lishui People's Hospital	2	Emergency ICU & Medical ICU	Lishui, China	Xuwei He
12	Taizhou Hospital of Zhejiang Province affiliated to Wenzhou Medical University	1	Medical ICU	Taizhou, China	Yinghe Xu, Yongpo Jiang
13	Taizhou Enze Hospital	1	Emergency ICU
14	Taizhou Hospital of Zhejiang Province affiliated to Wenzhou Medical University, Linhai Branch	1	Medical ICU
15	Tongde Hospital of Zhejiang Province	1	Medical ICU	Hangzhou, China	Muhua Dai
16	Wenzhou Central Hospital	1	Medical ICU	Wenzhou, China	Yujie Pan
17	The First People’s Hospital of Huzhou	1	Medical ICU	Huzhou, China	Kaikai Tang
18	Shulan (Hangzhou) Hospital	1	Infectious ICU	Hangzhou, China	Lingling Tang
19	Lanxi Hospital of Traditional Chinese Medicine	1	Medical ICU	Lanxi, China	Yonghui Xiong
No.	Institution	Aim			Principal investigator
1	Life Sciences Institute, Zhejiang University	Exposome and microbiome analysis			Chao Jiang
2	NHC Key Laboratory of Systems Biology of Pathogens and Christophe Mérieux Laboratory, National Institute of Pathogen Biology, Chinese Academy of Medical Sciences & Peking Union Medical College	Dynamic monitoring of lung microbiome and host susceptibility			Jianwei Wang, Lili Ren, Li Guo
3	State Key Laboratory for Diagnosis and Treatment of Infectious Diseases, National Clinical Research Center for Infectious Diseases, Collaborative Innovation Center for Diagnosis and Treatment of Infectious Diseases, The First Affiliated Hospital, Zhejiang University School of Medicine	Dynamic monitoring of intestinal microbiome in severe pneumonia			Silan Gu, Longxian Lv
4	Center for Infectious Diseases, Vision Medicals Co., Ltd.	Prediction of severe pneumonia pathogens based on host response and microbiome of whole blood and BALF			Bin Yang
5	Peking University Third Hospital	Dynamic monitoring of lung microbiome and host susceptibility			Yuxin Leng

## Sheet: Table S2
Table S2. Sampling timelines for clinical data and biological samples
	Baseline	Day 4±1	Day 7±1	Day 14±1	Day 21±1	Day 28±1	Day 90	Day 365
Informed consent form	X
Eligibility	X
Clinical data	X					X
SOFA score	X	X
APACHE II score	X
BALF (if accessible)	X	X	X	X	X
ETA/Sputum	X	X	X	X	X
Whole blood	X	X	X	X	X
Serum	X	X	X	X	X
Stool/anal swab	X	X	X	X	X
Imaging	X
Drug usage				X		X
Complications						X
Follow-up visit						X	X	X
BALF, bronchoalveolar lavage fluid
ETA, endotracheal aspirate
